# Supplementary material for: Design, Synthesis, and Biological Evaluation of Novel Multitarget 7-Alcoxyamino-3-(1,2,3-triazole)-coumarins as Potent Acetylcholinesterase Inhibitors
Source: Pharmaceuticals (Basel). 2025 Sep 17;18(9):1398. doi: 10.3390/ph18091398 (PMC12472947; doi:10.3390/ph18091398)
Supplement: Supplementary file 1 [file pharmaceuticals-18-01398-s001.zip]

Archive with 1 entries (1 files):
- pharmaceuticals-3844212-supplementary.pdf
